# Supplementary material for: Examining the Association Between Food Insecurity, Food Literacy, and Food Intake Among Low-Income Adults in Jeddah, Saudi Arabia: A Cross-Sectional Study
Source: Foods. 2025 Sep 1;14(17):3078. doi: 10.3390/foods14173078 (PMC12428145; doi:10.3390/foods14173078)
Supplement: Supplementary file 1 [file foods-14-03078-s001.zip]

Archive with 1 entries (1 files):
- foods-3780180-supplementary.pdf
